# Supplementary material for: Reset-First and Multibit-Level Resistive-Switching Behavior of Lanthanum Nickel Oxide (LaNiO3−x) Thin Films
Source: Materials (Basel). 2023 Jul 14;16(14):4992. doi: 10.3390/ma16144992 (PMC10384036; doi:10.3390/ma16144992)
Supplement: Supplementary file 1 [file materials-16-04992-s001.zip]

Archive with 1 entries (1 files):
- materials-2493097-supplementary.pdf
